# Supplementary material for: Comprehensive Study of Sexual Reproduction in Nicotiana tabacum Plants Overexpressing H2O2-Producing Enzymes: Superoxide Dismutase and Choline Oxidase
Source: Plants (Basel). 2025 Jul 8;14(14):2103. doi: 10.3390/plants14142103 (PMC12299658; doi:10.3390/plants14142103)
Supplement: Supplementary file 1 [file plants-14-02103-s001.zip]

Archive with 1 entries (1 files):
- plants-3665833-supplementary.pdf
